# Supplementary material for: A New Late Miocene Odobenid (Mammalia: Carnivora) from Hokkaido, Japan Suggests Rapid Diversification of Basal Miocene Odobenids
Source: PLoS One. 2015 Aug 5;10(8):e0131856. doi: 10.1371/journal.pone.0131856 (PMC4526471; doi:10.1371/journal.pone.0131856)
Supplement: S3 Appendix — (ZIP) [file pone.0131856.s003.zip › S3_Appendix.nex]

#NEXUS
[written Fri Feb 07 13:36:39 JST 2014 by Mesquite  version 2.75 (build 564) at tanaka-no-MacBook-Air.local/127.0.0.1]

BEGIN TAXA;
	TITLE Taxa;
	DIMENSIONS NTAX=25;
	TAXLABELS
		Potamotherium Enaliarctos_emlongi Pteronarctos_goedertae Callorhinus_ursinus Desmatophoca_oregonensis Allodesmus_gracilis Erignathus_barbatus Monachus_monachus Prototaria_primigenia Prototaria_planicephala Proneotherium_repenningi Neotherium_mirum Kamtschatarctos_sinelnikovae Pseudotaria_muramotoi Imagotaria_downsi Pontolis_magnus Dusignathus_santacruzensis Dusignathus_seftoni Gomphotaria_pugnax Aivukus_cedrosensis Protodobenus_japonicus Ontocetus_emmonsi Valenictus_chulavistensis Odobenus_rosmarus Archaeodobenus_akamatsui 
	;

END;


BEGIN CHARACTERS;
	TITLE  'Matrix in file "mbank X1891 1-16-2013 1754.nex"';
	DIMENSIONS  NCHAR=91;
	FORMAT DATATYPE = STANDARD GAP = - MISSING = ? SYMBOLS = "  0 1 2 3 4";
	CHARSTATELABELS 
		1 Rostral_process_of_premaxilla /  absent present, 2 anterior_narial_opening /  '''large' State_1 State_2, 3 Ascending_process_of_premaxilla_along_nasal /  '''overlap_with_nasal_long,_no_contact_of_nasal_and_maxilla''' '''short,_no_contact_of_ascending_process_and_frontal''' very_short, 4 Nasal_posterior_end /  converging '''parallel_with_broad_V-shaped_frontal/maxillary_suture''' '''parallel_with_tranversely_straight_frontal/maxillary_suture''' diverging penetrating_to_frontal, 5 Incisive_foramen /  distinct_pair foramina_coalesced trilobed_pits single_pit_or_reduced, 6 Infraorbital_foramen /  small large, 7 Ventral_tuberosity_of_zygomatic_root /  absent present, 8 Anteroventral_process_of_jugal /  moderate '''long,_reaching_M1_alveolus''' absent, 9 Palate /  flat arched_tranversely arched_tranversely_and_longitudinally, 10 Palatal_margin_of_maxilla /  slightly_divergent nearly_parallel posteriorly_very_wide, 11 Palatine /  small long_and_posterlaterally_expanded '''telescoped,_underlying_alisphenoid''', 12 Hamular_process_of_pterygoid /  small_and_narrow large_and_broad, 13 Pterygoid_strut /  slender dorsoventrally_thin_and_laterally_projected dorsoventrally_thick_and_laterally_broad laterally_thin_and_broad, 14 Fossa_muscularis_on_orbital_wall /  present absent, 15 Antorbital_process /  small_ridge_on_frontal prominent_on_frontal_and_maxilla prominent_only_on_maxilla absent, 16 Supraorbital_process /  small_bump absent '''large_and_shelf-like''', 17 Interorbital_bar /  '''moderate_in_width,_broader_than_intertemporal_region''' '''narrow,_parallel-sided''' very_broad_and_short State_3, 18 Postorbital_process_of_Jugal /  small dorsally_projected, 19 Zygomatic_process_of_squamosal /  long_and_slender short_and_slender dorsoventrally_broad exaggerated, 20 Orbital_vacuity /  absent '''present,_anteriorly_positioned''' '''present,_posteriorly_positioned''', 21 Optic_foramen_and_orbitosphenoid /  'plate-like' 'funnel-shaped', 22 Internal_auditory_meatus /  rounded bilobed canals_for_nerves_VII_and_VIII_separated, 23 Epitympanic_recess /  small large very_large, 24 Anterior_opening_of_carotid_canal /  proportionate retracted, 25 Squamosal_fossa_on_external_auditory_meatus /  present reduced, 26 Glenoid_fossa /  deep shallow laterally_shortened, 27 Tranverse_ridge_on_squamosal /  absent present, 28 Pseudosylvian_sulcus /  '''present,_deep''' reduced_or_absent, 29 Bony_tentorium /  far_from_petrosal appressed_to_petrosal reduced, 30 Basioccipital /  '''narrow_and_parallel-sided''' broad_and_pentagonal, 31 Posterior_lacerate_foramen /  rounded tranversely_expanded fissure, 32 Lambdoidal_crest /  '''crestlike,_posterodorsally_projected''' '''flattened,_anterodorsally_projected''', 33 Mastoid_process /  small large very_large_as_widest_part_of_skull pachyostotic, 34 Paroccipital_process /  small_and_separated_from_mastoid_process enlarged_posteriorly_but_still_separated_from_mastoid_process moderately_sized_and_joined_with_mastoid_process_by_continous_ridge '''flattened_and_plate-like''', 35 'Mandible: fusion of mandibular symphysis' /  Absent Present, 36 'Mandible: length of mandibular symphysis' /  Less_than_50%_of_length_of_horizontal_ramus Greater_than_50%_of_length_of_horizontal_ramus, 37 'Mandible: genial tuberosity' /  Absent_or_indistinct 'Present;_developed_as_small_tubercle_or_process_on_anterior_portion_of_ramus_in_lateral_view' '''Present' 'Present_and_well_developed;_extends_well_below_ventral_margin_of_ramus_in_lateral_view' State_2, 38 'Mandible: anterior portion of symphyseal region' /  'Smooth,_compact_bone' 'Rugose,_vascular_bone', 39 'Mandible: horizontal ramus' /  horizontal upturned, 40 'Mandible: mandibular furrow' /  absent anterodorsal_end_of_mandibles_have_a_longitudinal_furrow_anteriorly, 41 'Mandible: edentulous mandibular terminus' /  absent present, 42 'Mandible: posteroventral terminus of mandibular symphysis' /  Same_level_or_anterior_to_p1_or_p2 Posterior_to_the_level_of_p2, 43 'Mandible: depth of horizontal ramus' /  deepest_part_of_horizontal_ramus_posterior_to_mandibular_symphysis deepest_part_of_horizontal_ramus_at_posteroventral_terminus_of_symphysis, 44 'Mandible: mandibular arch' /  Nearly_parallel_or_slightly_divergent Sharply_divergent, 45 'Mandible: ventral border' /  Straight Sinuous, 46 'Mandible: enlarged digastric insertion' /  Absent Present, 47 'Mandible: mandibular condyle' /  At_or_slightly_above_level_of_tooth_row Elevated_above_tooth_row, 48 'Mandible: mandibular foramen' /  Directed_anteroventrally Directed_anterodorsally, 49 'Mandible: medial shelf of angular process' /  Does_not_form_medial_shelf Forms_small_medial_shelf, 50 'Mandible: base of coronoid process' /  'Narrow_(Less_than_42%_of_mandible_length)' 'Broad_(Greater_than_or_equal_to_42%_of_mandible_length)', 51 'Upper Incisors, number' /  3 2 1 upper_incisors_absent, 52 Upper_I3_proportions /  moderate long_and_slender premolariform absent, 53 'Lower incisors: number' /  2_incisors 1_incisor incisors_absent, 54 'Lower Incisors: relative size' /  'Lower_incisors_of_equal_size,_form_transverse_arcade' 'Lateral__incisors_greater_in_size_than_medial_incisors,_medial_incisor_placed_posteromedial_to_lateral_incisor', 55 Upper_Canine /  Proportionate 'tusk-like' '''tusk-like_with_globular_osteodentin''', 56 'Lower canines: size compared to upper canines' /  'Nearly_equal_(100-80%)_and_caniniform' '''Nearly_equal_(100-80%)_and_caniniform''' 'Reduced_(75-20%)_and_premolariform' '''Reduced_(75-20%)_and_premolariform''' Lower_canine_absent, 57 'Lower canine: posterior crista' /  present absent, 58 'Lower canines: longitudinal fluting' /  Absent Present, 59 'Lower canines: root' /  Oval_or_circular_in_cross_section Bilobate_in_cross_section_or_prominent_longitudinal_labial_sulcus, 60 'Lower canines: orientation' /  Not_procumbent_and_vertically_oriented Procumbent, 61 Lower_premolars /  'P1-4_Present' 'P1-3_present,_P4_Absent' Premolars_absent, 62 'Postcanines: tooth enamel' /  Well_developed Thin_or_patchy Cementum_only, 63 'Postcanines: crowns' /  Laterally_compressed Bulbous, 64 'Postcanines: root lobes' /  Root_lobes_of_postcanine_teeth_of_equal_or_narrower_width_than_crowns Root_lobes_of_postcanine_teeth_inflated_and_wider_than_crowns, 65 'Lower postcanines: tooth row length' /  'Long_(length_of_tooth_row_greater_than_40%_of_the_mandible_length)' 'Short_(length_of_tooth_row_less_than_or_equal_to_40%_of_the_mandible_length)', 66 'Lower postcanines: paraconid cusps' /  Present_and_well_developed Absent_or_reduced, 67 'Lower postcanines: lingual cingula' /  Present_and_smooth Present_and_rough_or_crenulated., 68 'Lower premolars: hypoconid cusps' /  Present Absent, 69 'Lower postcanines: talonid basin' /  Absent Slight_concavity_or_small_shelf, 70 'Lower postcanines: metaconid' /  Present Reduced Absent, 71 'Upper P1-2, cingulum' /  distinct_but_small well_developed_with_cuspules weak_and_bulbous 'P1-P2_absent', 72 'Lower P2: rooting' /  Double_or_bilobate Single, 73 'Lower P3-4: rooting' /  Double Single, 74 'Upper P3, roots' /  double_rooted single_and_bilobed single_and_cylindrical P3_absent, 75 'Upper P4, protocone shelf' /  anteromedially_placed posteromedially_placed_with_small_cuspules reduced_or_absent, 76 'Upper P4, roots' /  triple_rooted double_rooted single_rooted P4_absent, 77 'Upper M1, roots' /  triple_rooted double_rooted single_rooted M1_absent, 78 Lower_M1 /  Present Absent, 79 'Lower M1: rooting' /  Double_rooted Single_rooted, 80 'Upper M2, roots' /  double_rooted single_rooted M2_absent, 81 Lower_M2 /  Present Absent, 82 Postcanine_tooth_wear /  Absent Minor_wear_on_anterior_and_posterior_cusps_or_apical_wear Large_wear_facets_on_anterior_and_posterior_edges Heavily_worn_and_polished, 83 'Humerus, deltoid tubercle' /  on_pectoral_crest on_lateral_edge_of_crest off_crest, 84 'Humerus, diameter of distal trochlea' /  medial_lip_same_or_smaller_diameter_as_distal_capitulum medial_lip_diameter_greater_than_distal_capitulum, 85 'Radius, distal end' /  unexpanded expanded_with_small_radial_process expanded_with_large_radial_process, 86 'Metacarpal I, insertion of pollicle extensor' /  smooth pit rugosity, 87 Scapholunar /  no_pit_for_magnum '''well-formed_pit''', 88 'Astragalus, calcaneal process' /  absent present elongated, 89 'Calcaneum, calcaneal tuber' /  straight medially_prominent, 90 'Entocuneiform/mesocuneiform articulation' /  abutting overlapping, 91 'Spinous process, axis' /  'axe-like' 'blade-like' sigmoidal ; 
	MATRIX
	Potamotherium                 000000000010013000000000000020000000000000000000100010000?0000000000200000000101010000-10--
	Enaliarctos_emlongi           1000000000000000000001000000000000000000000000000000000000000000000000000000100100????????0
	Pteronarctos_goedertae        100000100000000000000?0000000000020010000000000000000000000000001000000000111001000???????0
	Callorhinus_ursinus           1003000001000122000100001001000002000000001000011?00000000000000110102011122200110001000000
	Desmatophoca_oregonensis      00241001{0 1}2101130112001210000000001001000001001001001010000000000100001100021{1 2}0010000???????
	Allodesmus_gracilis           02242001{0 1}21011301120012101010{0 1}100100100001101101000101000000001111010221122220010100100111{0 1}
	Erignathus_barbatus           10240012020031213130022002012020300010000{0 1}000110000000000000000010000000002110021{1 3}001002000
	Monachus_monachus             002400020200312131310220020120103000000000100100011000000000000010100000002110021100100200?
	Prototaria_primigenia         110010000000201000010--00010-00002????????????????00??0???????????????-??0-10??2???????????
	Prototaria_planicephala       -100001010002010000101100010100012????????????????-0??0???????????????-??0-10??1???????????
	Proneotherium_repenningi      110000100000211000110??00000?00002000000001000001000000000000000100000100011000101?????111?
	Neotherium_mirum              11100010001021111011011000001000030010000010000110000000000000001000111000110000010121111??
	Kamtschatarctos_sinelnikovae  ?????0??0?102???101??????0????????00100?0010000?10??????????0000100011?00???000001?????????
	Pseudotaria_muramotoi         ??100010101021101??101100001100003?????????????????0??0??????????????????0?11??0??????????0
	Imagotaria_downsi             11100000101021111011011001011100130120000010{0 1}00110{0 1}0010000100010101{0 1}121{0 1}{0 1}111100{0 1}{0 1}10121111??
	Pontolis_magnus               11110000101001111011011001011100130021000110111001001?00100001111100121001?210000201?11111?
	Dusignathus_santacruzensis    ??????????????????1???1?010?1??01?0120000111110010?00110100101111101122112???01?120111?????
	Dusignathus_seftoni           1111211010???11120110?1?01011?00131121000{0 1}11110010{0 1}01?10110101111?????21122220111?012??11??
	Gomphotaria_pugnax            11110000101??11120110???0101?1?00?0111000110000010112?10110111111?0???21122220111301211111?
	Aivukus_cedrosensis           1122011010???111211??11011011???130??000?0?00?????12??00??0002????????21122220121301221????
	Protodobenus_japonicus        1122?1??202121?12????????101?1????01000000111010100001211000011011010221122221?211?????????
	Ontocetus_emmonsi             112121102021211121121110110111012301211011110110101201211000021011010221122221?2111122111??
	Valenictus_chulavistensis     112101102021211121121?101101?101231111111?11011000332?22????1?????????3??3?331?21?212211111
	Odobenus_rosmarus             11223110202121112112111011011101231111011011011111222?211000221011010221122331?213212211111
	Archaeodobenus_akamatsui      1???001?10102????01??1?0000111?003012000001100011000010000000011101?011000111000010???????1

;

END;
BEGIN NOTES;

	TEXT   CHARACTER = 35 TEXT = 'Within_Pinnipedia,_fusion_of_the_mandibles_at_the_symphysis_only_occurs_amongst_walruses._Five_odobenids_exhibit_the_derived_condition_(a_fused_symphysis):_Pelagiarctos_thomasi,_Dusignathus_seftoni,_Valenictus_chulavistensis,_Odobenus_mandanoensis,_and_O';

	TEXT   CHARACTER = 36 TEXT = 'This_character_describes_the_length_of_the_mandibular_symphysis_relative_to_the_length_of_the_horizontal_ramus,_and_the_derived_condition_constitutes_mandibles_with_mandibular_symphyses_that_are_greater_than_50%_of_the_length_of_the_horizontal_ramus._The';

	TEXT   CHARACTER = 37 TEXT = 'The_presence_and_size_of_the_genial_tuberosity_on_the_ventral_margin_of_the_horizontal_ramus_varies_among_pinnipeds._No_apparent_genial_tuberosity_is_present_in_"Enaliarctines",_Proneotherium,_or_Neotherium,_while_a_small_tubercle_is_present_in_Kamtschat';

	TEXT   CHARACTER = 38 TEXT = 'In_most_pinnipeds_(and_carnivores_in_general),_the_cortical_bone_surface_of_the_entire_mandible_is_typically_smooth._However,_in_certain_large_odobenids,_the_anterior_end_of_the_symphyseal_region_of_the_mandibles_exhibits_rugose_and_vascularized_bone_wit';

	TEXT   CHARACTER = 39 TEXT = 'This_character_describes_the_orientation_of_the_symphyseal_portion_of_the_mandible_relative_to_the_rest_of_the_horizontal_ramus._The_derived_condition_characterizes_Valenictus_and_Ontocetus,_where_the_horizontal_ramus_is_upturned_and_anterodorsally_orien';

	TEXT   CHARACTER = 40 TEXT = This_character_describes_the_presence_or_absence_of_a_longitudinal_and_transversely_concave_furrow_running_along_the_dorsal_margin_of_the_mandibular_symphysis._The_derived_condition_is_exhibited_by_Odobenus_and_Valenictus._Pelagiarctos_and_all_other_odob;

	TEXT   CHARACTER = 41 TEXT = 'This_character_is_defined_as_an_edentulous_anterior_extremity_of_the_symphyseal_portion_of_the_mandible._The_anterior_end_of_the_mandible_is_anteriorly_expanded_and_edentulous_in_Ontocetus,_Valenictus,_and_Odobenus._In_Valenictus_and_(occasionally)_Odobe';

	TEXT   CHARACTER = 42 TEXT = 'This_character_relates_to_the_posterior_extension_of_the_mandibular_symphysis,_and_whether_it_extends_to_the_anterior_premolars_or_posterior_to_the_second_lower_premolar._The_derived_condition_characterizes_Gomphotaria_pugnax,_Pontolis_magnus,_Dusignathu';

	TEXT   CHARACTER = 43 TEXT = 'This_character_relates_to_the_position_of_the_dorsoventrally_deepest_part_of_the_horizontal_ramus._In_most_carnivora,_the_dorsoventrally_deepest_portion_of_the_horizontal_ramus_is_positioned_posteriorly_near_the_P4_and_M1,_and_likely_relates_to_the_use_o';

	TEXT   CHARACTER = 44 TEXT = 'Most_pinnipeds_are_characterized_by_having_mandibles_that_in_dorsal_view_are_nearly_parallel_or_slightly_divergent._However,_some_odobenids_have_widely_divergent_mandibles,_likely_resultant_from_the_evolution_of_short_and_wide_rostra._The_derived_conditi';
	TEXT   TAXON = 2 CHARACTER = 44 TEXT = 33_degrees;
	TEXT   TAXON = 12 CHARACTER = 44 TEXT = 20_degrees;
	TEXT   TAXON = 17 CHARACTER = 44 TEXT = '58-60_degrees';
	TEXT   TAXON = 18 CHARACTER = 44 TEXT = '58-60_degrees';
	TEXT   TAXON = 19 CHARACTER = 44 TEXT = 42_degrees;
	TEXT   TAXON = 21 CHARACTER = 44 TEXT = 55_degrees;

	TEXT   CHARACTER = 45 TEXT = 'This_character_describes_the_shape_of_the_ventral_margin_of_the_mandible._In_most_pinnipeds_and_odobenids,_the_ventral_margin_is_straight_(e.g._Proneotherium,_Neotherium,_Pelagiarctos,_Odobenus)._However,_a_sinuous_ventral_margin_is_present_in_Dusignathu';

	TEXT   CHARACTER = 46 TEXT = 'According_to_Berta_and_Wyss_(1994),_this_feature_diagnoses_only_desmatophocids._This_character_has_been_modified_for_dusignathine_and_odobenine_walruses._Dusignathus_does_not_have_a_"bony_flange"_(=digastric_insertion)_that_has_a_posterior_projection_as';

	TEXT   CHARACTER = 47 TEXT = 'The_position_of_the_mandibular_condyle_is_variable_within_pinnipeds,_and_within_most_pinnipeds_and_terrestrial_carnivorans,_the_condyle_is_positioned_at_approximately_the_same_level_as_the_tooth_row._However,_in_certain_odobenids_such_as_Valenictus_and_O';

	TEXT   CHARACTER = 48 TEXT = 'This_character_refers_to_the_direction_of_the_anterior_margin_of_the_mandibular_foramen_on_the_medial_surface_of_the_mandible._In_most_odobenids,_the_mandibular_foramen_is_directed_anterodorsally,_while_in_Neotherium,_Imagotaria,_and_Odobenus,__the_mandi';

	TEXT   CHARACTER = 49 TEXT = 'In_most_pinnipeds_the_angular_process_(=_pterygoid_process)_is_a_small_and_tabular_process_situated_along_the_posteroventral_margin_of_the_mandible._In_derived_odobenids,_the_angular_process_forms_a_small_medial_shelf._Such_a_shelf_is_absent_in_"enaliarc';

	TEXT   CHARACTER = 50 TEXT = 'Most_pinnipeds_have_coronoid_processes_that_are_relatively_anteroposteriorly_short._Two_odobenids_(Pontolis_and_Odobenus)_have_elongate_coronoid_processes_that_at_least_42%_of_the_length_of_the_dentary._This_character_could_not_be_coded_for_Pelagiarctos.';

	TEXT   CHARACTER = 53 TEXT = 'The_possession_of_three_lower_incisors_per_side_is_the_primitive_condition_for_arctoid_carnivorans._Enaliarctos_emlongi_and_Pteronarctos_goedertae_and_most_otariids_and_phocids_have_two_lower_incisors_per_side,_and_have_lost_the_medial_incisor._Pontolis';

	TEXT   CHARACTER = 54 TEXT = 'Arctoid_carnivorans_(and_pinnipeds)_primitively_exhibit_lower_incisors_that_are_of_equal_size_and_are_arrayed_in_an_arcade._In_more_derived_forms,_such_as_some_odobenids_and_"otariine"_sea_lions,_the_lateral_incisor_is_enlarged_while_the_small_medial_inc';
	TEXT   TAXON = 5 CHARACTER = 54 TEXT = 'Although_the_medial_incisor_is_absent_in_fossil_mandibles_referred_to_Desmatophoca_oregonensis_by_Demere_and_Berta_(2002),_we_code_D._oregonensis_as_the_derived_condition_because_they_noted_that_the_medial_incisor_(i2)_alveolus_is_positioned_posterior_to';

	TEXT   CHARACTER = 56 TEXT = 'Upper_and_lower_canines_are_primitively_similar_in_size_amongst_arctoid_carnivorans_and_pinnipeds._Odobenids_primitively_have_caniniform_canines._Odobenine_walruses,_however,_are_characterized_by_having_low-crowned,_premolariform_lower_canines_that_are_r';

	TEXT   CHARACTER = 57 TEXT = 'A_posterior_crista_(=crest_or_carina)_is_primitively_present_on_arctoid_carnivoran_and_pinniped_canines._Barnes_and_Raschke_(1991)_noted_that_a_posterior_crista_was_lacking_on_the_lower_canines_of_Dusignathus_santacruzensis_and_Gomphotaria,_uniting_them';

	TEXT   CHARACTER = 58 TEXT = 'Most_carnivorans_and_pinnipeds_exhibit_smooth_enamel_on_their_canines._However,_the_lower_canines_of_Gomphotaria_and_Dusignathus_seftoni_have_elongate,_longitudinal_grooves_or_''fluting''_in_the_surface_of_the_tooth._Longitudinal_fluting_also_characterizes';

	TEXT   CHARACTER = 59 TEXT = 'Most_pinnipeds_and_other_carnivorans_have_lower_canines_with_a_circular_or_oval-shaped_cross_section._The_canines_of_Pelagiarctos_and_Imagotaria_have_longitudinal_sulci_that_give_the_tooth_a_bilobate_cross_section_(Barnes_1988)._The_derived_condition_is';

	TEXT   CHARACTER = 60 TEXT = 'Pinnipeds_and_arctoid_carnivorans_primitively_have_canines_that_are_vertically_oriented._Dusignathus_santacruzensis,_Dusignathus_seftoni,_and_Gomphotaria,_on_the_other_hand,_have_lower_canines_that_are_procumbent_and_are_directed_anterodorsally._New_char';

	TEXT   CHARACTER = 61 TEXT = Arctoid_carnivorans_and_pinnipeds_primitively_possess_all_four_lower_premolars._Dental_reduction_in_odobenins_has_resulted_in_the_loss_of_the_P4_in_Odobenus_and_loss_of_all_premolars_in_Valenictus._New_character.;

	TEXT   CHARACTER = 62 TEXT = 'Well_developed_enamel_on_postcanine_teeth_is_primitive_for_carnivorans_and_pinnipeds._Within_odobenids,_enamel_loss_and_reduction_is_observed:_thin_and_patchy_enamel_is_present_in_Dusignathus_santacruzensis,_Aivukus,_Pontolis,_and_Gomphotaria,_while_enam';
	TEXT   TAXON = 18 CHARACTER = 62 TEXT = Enamel_thickness_is_coded_for_upper_postcanines_of_Dusignathus_seftoni.;
	TEXT   TAXON = 21 CHARACTER = 62 TEXT = 'According_to_Horikawa_(1995),_the_postcanine_teeth_lack_enamel.';

	TEXT   CHARACTER = 63 TEXT = 'Pinnipeds_primitively_exhibit_postcanine_tooth_crowns_that_are_linguo-labially_compressed_and_often_triangular_in_labial_aspect._The_derived_condition_-_inflated_and_bulbous_crowns_-_occurs_in_Pelagiarctos,_Imagotaria,_Dusignathus,_Pontolis,_Protodobenus';
	TEXT   TAXON = 18 CHARACTER = 63 TEXT = Coded_from_upper_postcanines_of_Dusignathus_seftoni.;

	TEXT   CHARACTER = 64 TEXT = 'Most_pinnipeds_and_arctoid_carnivorans_have_postcanine_tooth_roots_that_are_relatively_narrow_and_finger-like._However,_Pontolis,_Dusignathus_santacruzensis,_and_Gomphotaria_have_postcanine_teeth_with_roots_that_are_inflated_and_in_labial_or_lingual_aspe';

	TEXT   CHARACTER = 65 TEXT = 'Pinnipediforms_are_characterized_by_having_a_short_postcanine_toothrow,_which_is_related_to_the_anterior_crowding_of_teeth_in_the_mandible_(Adam_and_Berta_2002,_Boessenecker_2011)._Berta_and_Wyss_(1994)_originally_considered_only_Pteronarctos,_Callorhinu';
	TEXT   TAXON = 2 CHARACTER = 65 TEXT = 49%;
	TEXT   TAXON = 3 CHARACTER = 65 TEXT = 31%;
	TEXT   TAXON = 11 CHARACTER = 65 TEXT = 36%;
	TEXT   TAXON = 12 CHARACTER = 65 TEXT = 33%;
	TEXT   TAXON = 13 CHARACTER = 65 TEXT = 34%;
	TEXT   TAXON = 15 CHARACTER = 65 TEXT = 34%;
	TEXT   TAXON = 16 CHARACTER = 65 TEXT = 33%;
	TEXT   TAXON = 17 CHARACTER = 65 TEXT = 32%;
	TEXT   TAXON = 18 CHARACTER = 65 TEXT = 32%;
	TEXT   TAXON = 19 CHARACTER = 65 TEXT = 26%;
	TEXT   TAXON = 21 CHARACTER = 65 TEXT = 28%;
	TEXT   TAXON = 22 CHARACTER = 65 TEXT = 25%;
	TEXT   TAXON = 25 CHARACTER = 65 TEXT = 27%;

	TEXT   CHARACTER = 66 TEXT = 'Paraconid_cusps_(=anterior_cusps_of_Berta_and_Wyss,_1994)_are_present_in_most_pinnipeds,_and_in_many_"imagotariine"_walruses._Berta_and_Wyss_(1994)_initially_considered_this_character_to_only_be_present_in_Enaliarctos_and_Desmatophoca,_but_not_terrestria';

	TEXT   CHARACTER = 67 TEXT = 'A_smooth_lingual_cingulum_is_present_in_most_odobenids,_phocids,_and_some_otariids_(Callorhinus_and_some_Arctophoca)._In_this_study,_a_smooth_lingual_cingulum_characterize_Enaliarctos,_Pteronarctos,_Proneotherium,_Neotherium,_Pontolis,_Protodobenus,_and';

	TEXT   CHARACTER = 68 TEXT = 'Hypoconid_cusps_(occasionally_referred_to_as_posterior_accessory_cusps)_are_primitively_present_in_most_pinnipeds._Hypoconid_cusps_are_present_in_"enaliarctines"_and_most_"Imagotariinae"_s._l.,_including_Pontolis_magnus._Imagotaria_downsi_exhibits_variab';

	TEXT   CHARACTER = 69 TEXT = 'The_talonid_basin_(=_posterolingual_shelf_of_Deméré_and_Berta,_2001)_is_absent_in_"enaliarctines"_(Berta,_1991)_and_early_"imagotariines"_s.l._However,_we_noted_that_some_odobenids_including_Pelagiarctos,_Imagotaria,_Kamtschatarctos,_Pontolis,_and_Dusi';

	TEXT   CHARACTER = 70 TEXT = 'The_metaconid_cusp_is_located_on_the_posterior_crista_between_the_protoconid_(principal_cusp)_and_hypoconid_cusp_(posterior_cusp),_and_is_primitively_present_in_pinnipeds._Berta_and_Wyss_(1994)_considered_the_metaconid_cusp_to_be_present_in_terrestrial_a';

	TEXT   CHARACTER = 72 TEXT = 'Although_the_postcanine_teeth_of_arctoid_carnivorans_are_primitively_double-rooted_(with_the_exception_of_the_p1),_a_transition_towards_single-rootedness_has_occurred_independently_several_times_within_pinnipeds,_and_in_each_case_typically_beginning_from';

	TEXT   CHARACTER = 73 TEXT = 'As_discussed_in_character_35_above,_root_fusion_initiates_with_the_p2_and_progresses_posteriorly._A_double-rooted_p3-4_is_present_in_"enaliarctines",__Proneotherium,_Neotherium,_Pelagiarctos,_Kamtschatarctos,_and_Pontolis._A_single-rooted_p3-4_is_present';

	TEXT   CHARACTER = 78 TEXT = 'The_m1_is_present_in_nearly_all_arctoid_carnivores_and_pinnipeds._Loss_of_the_m1_occurs_within_the_Odobeninae,_and_is_absent_in_Protodobenus,_Ontocetus,_Odobenus,_and_Valenictus._The_m1_is_present_in_"enaliarctines",_all_"imagotariines"_s._l.,_Aivukus_(b';

	TEXT   CHARACTER = 79 TEXT = 'As_described_above_in_characters_35_and_36,_postcanine_root_fusion_initiated_with_the_p2_and_progressed_posteriorly,_with_the_m1_being_the_last_postcanine_to_exhibit_fuse_roots._A_double-rooted_m1_is_present_in_"enaliarctines"_and_all_"imagotariines"_s.';

	TEXT   CHARACTER = 81 TEXT = 'The_lower_second_molar_is_primitively_present_and_single-rooted_in_geologically_early_pinnipeds_and_"enaliarctines"._Among_odobenids,_an_m2_is_retained_in_Proneotherium,_Neotherium,_Pontolis,_Kamtschatarctos,_Pelagiarctos,_and_some_specimens_of_Imagotari';

	TEXT   CHARACTER = 82 TEXT = 'Tooth_wear_is_variable_among_pinnipeds_and_arctoid_carnivores._Tooth_wear_is_generally_light_or_absent_(state_0)_in_"enaliarctines",_whereas_apical_wear_(state_1)_occurs_in_most_"imagotariines"_(including_Pelagiarctos),_Protodobenus,_and_Ontocetus._Two_o';
	TEXT   TAXON = 18 CHARACTER = 82 TEXT = 'Coded_from_a_partial_skull,_SDNHM_83686';
	TEXT   TAXON = 19 CHARACTER = 82 TEXT = 'According_to_Demere_1994_(p._116,_upper_left_paragraph),_wear_of_Gomphotaria_teeth_is_apical_and_not_on_the_anterior_and_posterior_sides_of_teeth_as_in_Dusignathus_santacruzensis.';

END;

BEGIN ASSUMPTIONS;
	OPTIONS DEFTYPE = unord PolyTcount = MINSTEPS;
	TYPESET * UNTITLED   =  unord:  1 -  91;

END;

BEGIN MacClade;
	Version 4.0 87;
	LastModified -849024761;
	FileSettings editor '0' '0' '52' '1';
	Singles 000;
	Editor 00011001111111100100010010 '0' '24' Geneva '9' '100' '1' all;
	EditorPosition '44' '12' '723' '1227';
	TreeWindowPosition '44' '8' '720' '970';
	ListWindow Characters closed Geneva '9' '50' '10' '273' '523' 000;
	ListWindow Taxa closed Geneva '9' '50' '10' '276' '490' 100000000;
	ListWindow Trees closed Geneva '9' '50' '10' '276' '490';
	ListWindow TypeSets closed Geneva '9' '50' '10' '276' '490';
	ListWindow WtSets closed Geneva '9' '50' '10' '276' '490';
	ListWindow ExSets closed Geneva '9' '50' '10' '276' '490';
	ListWindow CharSets closed Geneva '9' '50' '10' '276' '490';
	ListWindow TaxSets closed Geneva '9' '50' '10' '276' '490';
	ListWindow CharPartitions closed Geneva '9' '50' '10' '276' '490';
	ListWindow CharPartNames closed Geneva '9' '50' '10' '276' '490';
	ListWindow WtSets closed Geneva '9' '50' '10' '276' '490';
	ChartWindowPosition '50' '30' '688' '964';
	StateNamesSymbols closed Geneva '9' '10' '462' '345' '192' '535';
	WindowOrder Data;
	OtherSymbols & / 00 ? -;
	Correlation '0' '0' '1000' '0' '0' 10011010;
	Salmo 00000001;
	EditorFile '2';
	ExportHTML _ MOSS '100' 110000;
	PrettyPrint 10;
	EditorToolsPosition '577' '48' '115' '165';
	TreeWindowProgram 10;
	TreeWindow 0000;
	Continuous '0' '3' 1;
	Calculations 0000001;
	SummaryMode '0' '0' 0;
	Charts Geneva '9' ( normal ) 0010;
	NexusOptions '0' '0' '50' 001011011;
	TipLabel '1';
	TreeFont Geneva '9' ( normal );
	TreeShape 1.0 1.0 0100;
	TraceLabels 0101;
	ChartColors '0' '0' '65535' '9' '0' 1;
	ChartBiggestSpot 1;
	ChartPercent 10;
	ChartBarWidth '10' 1;
	ChartVerticalAxis 10101;
	ChartMinMax '0';
	TraceAllChangesDisplay '1' 1;
	BarsOnBranchesDisplay '0' '0' '60000' '10000' '10000' '10000' '10000' '60000' '65000' '65000' '65000' '6' '1' 0000101;
	ContinuousBranchLabels 0;
	AllStatesBranchLabels 1;
	IndexNotation '2' 1;
	PrintTree 10.00 '2' '2' '2' '2' '2' '2' '2' '2' '2' '2' '2' Geneva '9' ( normal ) Geneva '10' ( normal ) Geneva '9' ( normal ) Geneva '9' ( normal ) Geneva '9' ( bold ) Geneva '9' ( normal ) Geneva '9' ( normal ) '0' '0' '0' '0' '0' '0' '0' '0' '0' '0' '0' '0' '0' '0' '0' '0' '0' '0' '0' '0' '0' '0' '0' '0' '0' '0' '0' '0' '0' '0' '1' '1' '1' '1' '15407' '27493' '0' '39' '4' '0' '40' '0' '1' '2' '1' '8' '0' '0' 0010001110000000000001000001110;
	MatchChar 00 .;
	EntryInterpretation 00;
	ColorOptions 00;
	TreeTools '0' '5' '4' '0' '10' '4' '0' 00100111111101110;
	EditorTools '0' '0' '0' '1000' '0' '0' '6' '3' '1' 100010101110011;
	PairAlign '2' '2' '3' '2' '1' '1' '2' '1' '3' 1010;
	BothTools '1';

END;
BEGIN MESQUITECHARMODELS;
	ProbModelSet * UNTITLED   =  'Mk1 (est.)':  1 -  91;
END;

Begin MESQUITE;
		MESQUITESCRIPTVERSION 2;
		TITLE AUTO;
		tell ProjectCoordinator;
		timeSaved 1391747800047;
		getEmployee #mesquite.minimal.ManageTaxa.ManageTaxa;
		tell It;
			setID 0 3911595062107251537;
			tell It;
				setDefaultOrder  24 0 1 2 3 4 5 6 7 25 8 9 10 11 12 14 15 16 17 18 19 20 21 22 23;
				attachments ;
			endTell;
		endTell;
		getEmployee #mesquite.charMatrices.ManageCharacters.ManageCharacters;
		tell It;
			setID 0 4573493673694734958;
			mqVersion 275;
			checksumv 0 3 3476582114 null  getNumChars 91 numChars 91 getNumTaxa 25 numTaxa 25   short true   bits 2305843009213693983   states 31   sumSquaresStatesOnly 9775.0 sumSquares -8.301034833169298E19 longCompressibleToShort false usingShortMatrix true   NumFiles 1 NumMatrices 1;
			mqVersion;
		endTell;
		getWindow;
		tell It;
			suppress;
			setResourcesState false false 100;
			setPopoutState 400;
			setExplanationSize 0;
			setAnnotationSize 0;
			setFontIncAnnot 0;
			setFontIncExp 0;
			setSize 834 842;
			setLocation 0 22;
			setFont SanSerif;
			setFontSize 10;
			getToolPalette;
			tell It;
			endTell;
			desuppress;
		endTell;
		getEmployee  #mesquite.charMatrices.BasicDataWindowCoord.BasicDataWindowCoord;
		tell It;
			showDataWindow #4573493673694734958 #mesquite.charMatrices.BasicDataWindowMaker.BasicDataWindowMaker;
			tell It;
				getWindow;
				tell It;
					setExplanationSize 70;
					setAnnotationSize 20;
					setFontIncAnnot 0;
					setFontIncExp 0;
					setSize 734 735;
					setLocation 0 22;
					setFont SanSerif;
					setFontSize 10;
					getToolPalette;
					tell It;
						setTool mesquite.charMatrices.BasicDataWindowMaker.BasicDataWindow.ibeam;
					endTell;
					setActive;
					setTool mesquite.charMatrices.BasicDataWindowMaker.BasicDataWindow.ibeam;
					colorCells  #mesquite.charMatrices.NoColor.NoColor;
					colorRowNames  #mesquite.charMatrices.TaxonGroupColor.TaxonGroupColor;
					colorColumnNames  #mesquite.charMatrices.CharGroupColor.CharGroupColor;
					colorText  #mesquite.charMatrices.NoColor.NoColor;
					setBackground White;
					toggleShowNames on;
					toggleShowTaxonNames on;
					toggleTight off;
					toggleThinRows off;
					toggleShowChanges on;
					toggleSeparateLines off;
					toggleShowStates on;
					toggleAutoWCharNames on;
					toggleAutoTaxonNames off;
					toggleShowDefaultCharNames off;
					toggleConstrainCW on;
					toggleBirdsEye off;
					toggleShowPaleGrid off;
					toggleShowPaleCellColors off;
					togglePaleInapplicable on;
					toggleShowBoldCellText off;
					toggleAllowAutosize on;
					toggleColorsPanel off;
					toggleDiagonal on;
					setDiagonalHeight 80;
					toggleLinkedScrolling on;
					toggleScrollLinkedTables off;
				endTell;
				showWindow;
				getWindow;
				tell It;
					forceAutosize;
				endTell;
				getEmployee #mesquite.charMatrices.ColorByState.ColorByState;
				tell It;
					setStateLimit 9;
					toggleUniformMaximum on;
				endTell;
				getEmployee #mesquite.charMatrices.ColorCells.ColorCells;
				tell It;
					setColor Red;
					removeColor off;
				endTell;
				getEmployee #mesquite.categ.StateNamesEditor.StateNamesEditor;
				tell It;
					makeWindow;
					tell It;
						setExplanationSize 30;
						setAnnotationSize 20;
						setFontIncAnnot 0;
						setFontIncExp 0;
						setSize 734 775;
						setLocation 0 22;
						setFont SanSerif;
						setFontSize 10;
						getToolPalette;
						tell It;
							setTool mesquite.categ.StateNamesEditor.StateNamesWindow.ibeam;
						endTell;
						rowsAreCharacters on;
						toggleConstrainChar on;
						toggleConstrainCharNum 3;
						togglePanel off;
						toggleSummaryPanel off;
					endTell;
					showWindow;
				endTell;
				getEmployee #mesquite.categ.StateNamesStrip.StateNamesStrip;
				tell It;
					showStrip off;
				endTell;
				getEmployee #mesquite.charMatrices.AnnotPanel.AnnotPanel;
				tell It;
					togglePanel off;
				endTell;
				getEmployee #mesquite.charMatrices.CharReferenceStrip.CharReferenceStrip;
				tell It;
					showStrip off;
				endTell;
				getEmployee #mesquite.charMatrices.QuickKeySelector.QuickKeySelector;
				tell It;
					autotabOff;
				endTell;
				getEmployee #mesquite.charMatrices.SelSummaryStrip.SelSummaryStrip;
				tell It;
					showStrip off;
				endTell;
				getEmployee #mesquite.categ.SmallStateNamesEditor.SmallStateNamesEditor;
				tell It;
					panelOpen true;
				endTell;
			endTell;
		endTell;
		endTell;
end;
