# Supplementary material for: A New Late Miocene Odobenid (Mammalia: Carnivora) from Hokkaido, Japan Suggests Rapid Diversification of Basal Miocene Odobenids
Source: PLoS One. 2015 Aug 5;10(8):e0131856. doi: 10.1371/journal.pone.0131856 (PMC4526471; doi:10.1371/journal.pone.0131856)
Supplement: S4 Appendix — (ZIP) [file pone.0131856.s004.zip › appendix 4 tnt]

xread
91 25
Potamotherium	000000000010013000000000000020000000000000000000100010000?0000000000200000000101010000-10--
Enaliarctos_emlongi	1000000000000000000001000000000000000000000000000000000000000000000000000000100100????????0
Pteronarctos_goedertae	100000100000000000000?0000000000020010000000000000000000000000001000000000111001000???????0
Callorhinus_ursinus	1003000001000122000100001001000002000000001000011?00000000000000110102011122200110001000000
Desmatophoca_oregonensis	00241001[0 1]2101130112001210000000001001000001001001001010000000000100001100021[1 2]0010000???????
Allodesmus_gracilis	02242001[0 1]21011301120012101010[0 1]100100100001101101000101000000001111010221122220010100100111[0 1]
Erignathus_barbatus	10240012020031213130022002012020300010000[0 1]000110000000000000000010000000002110021[1 3]001002000
Monachus_monachus	002400020200312131310220020120103000000000100100011000000000000010100000002110021100100200?
Prototaria_primigenia	110010000000201000010--00010-00002????????????????00??0???????????????-??0-10??2???????????
Prototaria_planicephala	-100001010002010000101100010100012????????????????-0??0???????????????-??0-10??1???????????
Proneotherium_repenningi	110000100000211000110??00000?00002000000001000001000000000000000100000100011000101?????111?
Neotherium_mirum	11100010001021111011011000001000030010000010000110000000000000001000111000110000010121111??
Kamtschatarctos_sinelnikovae	?????0??0?102???101??????0????????00100?0010000?10??????????0000100011?00???000001?????????
Pseudotaria_muramotoi	??100010101021101??101100001100003?????????????????0??0??????????????????0?11??0??????????0
Imagotaria_downsi	11100000101021111011011001011100130120000010[0 1]00110[0 1]0010000100010101[0 1]121[0 1][0 1]111100[0 1][0 1]10121111??
Pontolis_magnus	11110000101001111011011001011100130021000110111001001?00100001111100121001?210000201?11111?
Dusignathus_santacruzensis	??????????????????1???1?010?1??01?0120000111110010?00110100101111101122112???01?120111?????
Dusignathus_seftoni	1111211010???11120110?1?01011?00131121000[0 1]11110010[0 1]01?10110101111?????21122220111?012??11??
Gomphotaria_pugnax	11110000101??11120110???0101?1?00?0111000110000010112?10110111111?0???21122220111301211111?
Aivukus_cedrosensis	1122011010???111211??11011011???130??000?0?00?????12??00??0002????????21122220121301221????
Protodobenus_japonicus	1122?1??202121?12????????101?1????01000000111010100001211000011011010221122221?211?????????
Ontocetus_emmonsi	112121102021211121121110110111012301211011110110101201211000021011010221122221?2111122111??
Valenictus_chulavistensis	112101102021211121121?101101?101231111111?11011000332?22????1?????????3??3?331?21?212211111
Odobenus_rosmarus	11223110202121112112111011011101231111011011011111222?211000221011010221122331?213212211111
Archaeodobenus_akamatsui	1???001?10102????01??1?0000111?003012000001100011000010000000011101?011000111000010???????1
;

cnames
{0 Rostral_process_of_premaxilla absent present;
{1 anterior_narial_opening 'large State_1 State_2;
{2 Ascending_process_of_premaxilla_along_nasal '''overlap_with_nasal_long,_no_contact_of_nasal_and_maxilla''' '''short,_no_contact_of_ascending_process_and_frontal''' very_short;
{3 Nasal_posterior_end converging '''parallel_with_broad_V-shaped_frontal/maxillary_suture''' '''parallel_with_tranversely_straight_frontal/maxillary_suture''' diverging penetrating_to_frontal;
{4 Incisive_foramen distinct_pair foramina_coalesced trilobed_pits single_pit_or_reduced;
{5 Infraorbital_foramen small large;
{6 Ventral_tuberosity_of_zygomatic_root absent present;
{7 Anteroventral_process_of_jugal moderate '''long,_reaching_M1_alveolus''' absent;
{8 Palate flat arched_tranversely arched_tranversely_and_longitudinally;
{9 Palatal_margin_of_maxilla slightly_divergent nearly_parallel posteriorly_very_wide;
{10 Palatine small long_and_posterlaterally_expanded '''telescoped,_underlying_alisphenoid''';
{11 Hamular_process_of_pterygoid small_and_narrow large_and_broad;
{12 Pterygoid_strut slender dorsoventrally_thin_and_laterally_projected dorsoventrally_thick_and_laterally_broad laterally_thin_and_broad;
{13 Fossa_muscularis_on_orbital_wall present absent;
{14 Antorbital_process small_ridge_on_frontal prominent_on_frontal_and_maxilla prominent_only_on_maxilla absent;
{15 Supraorbital_process small_bump absent '''large_and_shelf-like''';
{16 Interorbital_bar '''moderate_in_width,_broader_than_intertemporal_region''' '''narrow,_parallel-sided''' very_broad_and_short State_3;
{17 Postorbital_process_of_Jugal small dorsally_projected;
{18 Zygomatic_process_of_squamosal long_and_slender short_and_slender dorsoventrally_broad exaggerated;
{19 Orbital_vacuity absent '''present,_anteriorly_positioned''' '''present,_posteriorly_positioned''';
{20 Optic_foramen_and_orbitosphenoid plate-like funnel-shaped;
{21 Internal_auditory_meatus rounded bilobed canals_for_nerves_VII_and_VIII_separated;
{22 Epitympanic_recess small large very_large;
{23 Anterior_opening_of_carotid_canal proportionate retracted;
{24 Squamosal_fossa_on_external_auditory_meatus present reduced;
{25 Glenoid_fossa deep shallow laterally_shortened;
{26 Tranverse_ridge_on_squamosal absent present;
{27 Pseudosylvian_sulcus '''present,_deep''' reduced_or_absent;
{28 Bony_tentorium far_from_petrosal appressed_to_petrosal reduced;
{29 Basioccipital '''narrow_and_parallel-sided''' broad_and_pentagonal;
{30 Posterior_lacerate_foramen rounded tranversely_expanded fissure;
{31 Lambdoidal_crest '''crestlike,_posterodorsally_projected''' '''flattened,_anterodorsally_projected''';
{32 Mastoid_process small large very_large_as_widest_part_of_skull pachyostotic;
{33 Paroccipital_process small_and_separated_from_mastoid_process enlarged_posteriorly_but_still_separated_from_mastoid_process moderately_sized_and_joined_with_mastoid_process_by_continous_ridge '''flattened_and_plate-like''';
{34 Mandible:_fusion_of_mandibular_symphysis Absent Present;
{35 Mandible:_length_of_mandibular_symphysis Less_than_50%_of_length_of_horizontal_ramus Greater_than_50%_of_length_of_horizontal_ramus;
{36 Mandible:_genial_tuberosity Absent_or_indistinct 'Present;_developed_as_small_tubercle_or_process_on_anterior_portion_of_ramus_in_lateral_view' 'Present 'Present_and_well_developed;_extends_well_below_ventral_margin_of_ramus_in_lateral_view' State_2;
{37 Mandible:_anterior_portion_of_symphyseal_region 'Smooth,_compact_bone' 'Rugose,_vascular_bone';
{38 Mandible:_horizontal_ramus horizontal upturned;
{39 Mandible:_mandibular_furrow absent anterodorsal_end_of_mandibles_have_a_longitudinal_furrow_anteriorly;
{40 Mandible:_edentulous_mandibular_terminus absent present;
{41 Mandible:_posteroventral_terminus_of_mandibular_symphysis Same_level_or_anterior_to_p1_or_p2 Posterior_to_the_level_of_p2;
{42 Mandible:_depth_of_horizontal_ramus deepest_part_of_horizontal_ramus_posterior_to_mandibular_symphysis deepest_part_of_horizontal_ramus_at_posteroventral_terminus_of_symphysis;
{43 Mandible:_mandibular_arch Nearly_parallel_or_slightly_divergent Sharply_divergent;
{44 Mandible:_ventral_border Straight Sinuous;
{45 Mandible:_enlarged_digastric_insertion Absent Present;
{46 Mandible:_mandibular_condyle At_or_slightly_above_level_of_tooth_row Elevated_above_tooth_row;
{47 Mandible:_mandibular_foramen Directed_anteroventrally Directed_anterodorsally;
{48 Mandible:_medial_shelf_of_angular_process Does_not_form_medial_shelf Forms_small_medial_shelf;
{49 Mandible:_base_of_coronoid_process 'Narrow_(Less_than_42%_of_mandible_length)' 'Broad_(Greater_than_or_equal_to_42%_of_mandible_length)';
{50 Upper_Incisors,_number 3 2 1 upper_incisors_absent;
{51 Upper_I3_proportions moderate long_and_slender premolariform absent;
{52 Lower_incisors:_number 2_incisors 1_incisor incisors_absent;
{53 Lower_Incisors:_relative_size 'Lower_incisors_of_equal_size,_form_transverse_arcade' 'Lateral__incisors_greater_in_size_than_medial_incisors,_medial_incisor_placed_posteromedial_to_lateral_incisor';
{54 Upper_Canine Proportionate tusk-like '''tusk-like_with_globular_osteodentin''';
{55 Lower_canines:_size_compared_to_upper_canines 'Nearly_equal_(100-80%)_and_caniniform' '''Nearly_equal_(100-80%)_and_caniniform''' 'Reduced_(75-20%)_and_premolariform' '''Reduced_(75-20%)_and_premolariform''' Lower_canine_absent;
{56 Lower_canine:_posterior_crista present absent;
{57 Lower_canines:_longitudinal_fluting Absent Present;
{58 Lower_canines:_root Oval_or_circular_in_cross_section Bilobate_in_cross_section_or_prominent_longitudinal_labial_sulcus;
{59 Lower_canines:_orientation Not_procumbent_and_vertically_oriented Procumbent;
{60 Lower_premolars 'P1-4_Present' 'P1-3_present,_P4_Absent' Premolars_absent;
{61 Postcanines:_tooth_enamel Well_developed Thin_or_patchy Cementum_only;
{62 Postcanines:_crowns Laterally_compressed Bulbous;
{63 Postcanines:_root_lobes Root_lobes_of_postcanine_teeth_of_equal_or_narrower_width_than_crowns Root_lobes_of_postcanine_teeth_inflated_and_wider_than_crowns;
{64 Lower_postcanines:_tooth_row_length 'Long_(length_of_tooth_row_greater_than_40%_of_the_mandible_length)' 'Short_(length_of_tooth_row_less_than_or_equal_to_40%_of_the_mandible_length)';
{65 Lower_postcanines:_paraconid_cusps Present_and_well_developed Absent_or_reduced;
{66 Lower_postcanines:_lingual_cingula Present_and_smooth Present_and_rough_or_crenulated.;
{67 Lower_premolars:_hypoconid_cusps Present Absent;
{68 Lower_postcanines:_talonid_basin Absent Slight_concavity_or_small_shelf;
{69 Lower_postcanines:_metaconid Present Reduced Absent;
{70 Upper_P1-2,_cingulum distinct_but_small well_developed_with_cuspules weak_and_bulbous 'P1-P2_absent';
{71 Lower_P2:_rooting Double_or_bilobate Single;
{72 Lower_P3-4:_rooting Double Single;
{73 Upper_P3,_roots double_rooted single_and_bilobed single_and_cylindrical P3_absent;
{74 Upper_P4,_protocone_shelf anteromedially_placed posteromedially_placed_with_small_cuspules reduced_or_absent;
{75 Upper_P4,_roots triple_rooted double_rooted single_rooted P4_absent;
{76 Upper_M1,_roots triple_rooted double_rooted single_rooted M1_absent;
{77 Lower_M1 Present Absent;
{78 Lower_M1:_rooting Double_rooted Single_rooted;
{79 Upper_M2,_roots double_rooted single_rooted M2_absent;
{80 Lower_M2 Present Absent;
{81 Postcanine_tooth_wear Absent Minor_wear_on_anterior_and_posterior_cusps_or_apical_wear Large_wear_facets_on_anterior_and_posterior_edges Heavily_worn_and_polished;
{82 Humerus,_deltoid_tubercle on_pectoral_crest on_lateral_edge_of_crest off_crest;
{83 Humerus,_diameter_of_distal_trochlea medial_lip_same_or_smaller_diameter_as_distal_capitulum medial_lip_diameter_greater_than_distal_capitulum;
{84 Radius,_distal_end unexpanded expanded_with_small_radial_process expanded_with_large_radial_process;
{85 Metacarpal_I,_insertion_of_pollicle_extensor smooth pit rugosity;
{86 Scapholunar no_pit_for_magnum '''well-formed_pit''';
{87 Astragalus,_calcaneal_process absent present elongated;
{88 Calcaneum,_calcaneal_tuber straight medially_prominent;
{89 Entocuneiform/mesocuneiform_articulation abutting overlapping;
{90 Spinous_process,_axis axe-like blade-like sigmoidal;
;


proc /;
comments 25
{1 43 33 degrees;
{1 64 49%;
{2 64 31%;
{4 53 Although_the_medial_incisor_is_absent_in_fossil_mandibles_referred_to_Desmatophoca_oregonensis_by_Demere_and_Berta_(2002),_we_code_D._oregonensis_as_the_derived_condition_because_they_noted_that_the_medial_incisor_(i2)_alveolus_is_positioned_posterior_to;
{10 64 36%;
{11 43 20 degrees;
{11 64 33%;
{12 64 34%;
{14 64 34%;
{15 64 33%;
{16 43 58-60_degrees;
{16 64 32%;
{17 43 58-60_degrees;
{17 61 Enamel thickness is coded for upper postcanines of Dusignathus seftoni.;
{17 62 Coded from upper postcanines of Dusignathus seftoni.;
{17 64 32%;
{17 81 Coded_from_a_partial_skull,_SDNHM_83686;
{18 43 42 degrees;
{18 64 26%;
{18 81 According_to_Demere_1994_(p._116,_upper_left_paragraph),_wear_of_Gomphotaria_teeth_is_apical_and_not_on_the_anterior_and_posterior_sides_of_teeth_as_in_Dusignathus_santacruzensis.;
{20 43 55 degrees;
{20 61 According_to_Horikawa_(1995),_the_postcanine_teeth_lack_enamel.;
{20 64 28%;
{21 64 25%;
{24 64 27%;
;
