# Supplementary material for: A New Late Miocene Odobenid (Mammalia: Carnivora) from Hokkaido, Japan Suggests Rapid Diversification of Basal Miocene Odobenids
Source: PLoS One. 2015 Aug 5;10(8):e0131856. doi: 10.1371/journal.pone.0131856 (PMC4526471; doi:10.1371/journal.pone.0131856)
Supplement: S5 File — (ZIP) [file pone.0131856.s009.zip]

Archive with 3 entries (2 files):
- S5_File.tnt
- __MACOSX/
- __MACOSX/._S5_File.tnt
